# Supplementary material for: Transcriptional Regulation of Aflatoxin Biosynthesis and Conidiation in Aspergillus flavus by Wickerhamomyces anomalus WRL-076 for Reduction of Aflatoxin Contamination
Source: Toxins (Basel). 2019 Feb 1;11(2):81. doi: 10.3390/toxins11020081 (PMC6410245; doi:10.3390/toxins11020081)
Supplement: Supplementary file 1 [file toxins-11-00081-s001.zip]

Archive with 4 entries (3 files):
- toxins-389802-supple-revised version 3/
- toxins-389802-supple-revised version 3/Supplementary Table 1.xlsx
- toxins-389802-supple-revised version 3/Supplementary Table 2.xlsx
- toxins-389802-supple-revised version 3/Supplementary Table 3.xlsx
