# Supplementary material for: Transcriptional Regulation of Aflatoxin Biosynthesis and Conidiation in Aspergillus flavus by Wickerhamomyces anomalus WRL-076 for Reduction of Aflatoxin Contamination
Source: Toxins (Basel). 2019 Feb 1;11(2):81. doi: 10.3390/toxins11020081 (PMC6410245; doi:10.3390/toxins11020081)
Supplement: Supplementary file 1 [file toxins-11-00081-s001.zip › toxins-389802-supple-revised version 3/Supplementary Table 1.xlsx]

## Sheet: Supplementary Table 3
Supplementary Table 1. High performance liquid chromatography (HPLC) data and aflatoxin calculation.
Sample	Inj. Vol. (ul)	Time	Area	Area Norm	Aflatoxin	Aflatoxin Amt (ug/sample)	Average	Standard Deviation
CA28	10	15.1012	303.21	303.21	B1	8.90014	8.95331	0.235011
CA28	10	15.1253	313.778	313.778	B1	9.21036
CA28	10	15.1212	298.076	298.076	B1	8.74945
CA28+WRL-076	10	0	0	0	B1	0	0	0
CA28+WRL-076	10	0	0	0	B1	0
CA28+WRL-076	10	0	0	0	B1	0
CA42	10	15.1247	298.462	298.462	B1	8.76077	8.52161	1.03216
CA42	10	15.1204	251.792	251.792	B1	7.39086
CA42	10	15.122	320.689	320.689	B1	9.4132
CA42 + WRL-076	10	0	0	0	B1	0	0	0
CA42 + WRL-076	10	0	0	0	B1	0
CA42 + WRL-076	10	0	0	0	B1	0
CA90	10	15.1604	73.5364	73.5364	B1	2.15852	2.59632	0.515977
CA90	10	15.165	107.832	107.832	B1	3.16519
CA90	10	15.1684	83.986	83.986	B1	2.46525
CA90 + WRL-076	10	0	0	0	B1	0	0	0
CA90 + WRL-076	10	0	0	0	B1	0
CA90 + WRL-076	10	0	0	0	B1	0
M52	10	15.1911	97.4417	97.4417	B1	2.86021	3.4843	0.674767
M52	10	15.2049	143.096	143.096	B1	4.20032
M52	10	15.1864	115.571	115.571	B1	3.39236
M52 + WRL-076	10	0	0	0	B1	0	0	0
M52 + WRL-076	10	0	0	0	B1	0
M52 + WRL-076	10	0	0	0	B1	0
