# Supplementary material for: Transcriptional Regulation of Aflatoxin Biosynthesis and Conidiation in Aspergillus flavus by Wickerhamomyces anomalus WRL-076 for Reduction of Aflatoxin Contamination
Source: Toxins (Basel). 2019 Feb 1;11(2):81. doi: 10.3390/toxins11020081 (PMC6410245; doi:10.3390/toxins11020081)
Supplement: Supplementary file 1 [file toxins-11-00081-s001.zip › toxins-389802-supple-revised version 3/Supplementary Table 2.xlsx]

## Sheet: Supplementary Table 1
Supplementary Table 2. Fungal biomass evaluation of A. flavus and A. flavus co-cultured with W. anomalus.
Sample	Rep	Strain	Petri Dish Wt (g)	Total Wt (Petri Dish + Fungal) (g)	Fungal wet weight(g)	Average biomass Weight (g)	Standard Deviation	Percent Reduction	Ave. Percent Reduction	Standard Deviation
1	1	CA28	17.898	22.004	4.106	4.542	0.629752	0	0	0
2	2	CA28	17.624	21.88	4.256			0
3	3	CA28	17.904	23.168	5.264			0
4	1	CA28+WRL-076	17.625	19.814	2.189	1.59667	0.691358	51.8054	64.8466	15.2215
5	2	CA28+WRL-076	17.909	18.746	0.837			81.572
6	3	CA28+WRL-076	17.624	19.388	1.764			61.1625
7	1	CA42	17.612	21.444	3.832	3.64267	0.301487	0	0	0
8	2	CA42	17.889	21.184	3.295			0
9	3	CA42	17.707	21.508	3.801			0
10	1	CA42+WRL-076	17.881	19.203	1.322	1.35833	0.11201	63.7079	62.7105	3.07496
11	2	CA42+WRL-076	17.785	19.269	1.484			59.2606
12	3	CA42+WRL-076	17.722	18.991	1.269			65.1629
13	1	CA90	17.427	22.407	4.98	3.92867	0.926771	0	0	0
14	2	CA90	17.533	21.109	3.576			0
15	3	CA90	17.372	20.602	3.23			0
16	1	CA90+WRL-076	17.527	19.441	1.914	1.71467	0.188617	51.2812	56.355	4.80104
17	2	CA90+WRL-076	17.372	19.063	1.691			56.9574
18	3	CA90+WRL-076	17.525	19.064	1.539			60.8264
19	1	M52	17.426	23.305	5.879	5.15667	1.33865	0	0	0
20	2	M52	17.496	21.108	3.612			0
21	3	M52	17.414	23.393	5.979			0
22	1	M52+WRL-076	17.492	18.68	1.188	0.982	0.179307	76.9619	80.9567	3.47719
23	2	M52+WRL-076	17.418	18.279	0.861			83.3032
24	3	M52+WRL-076	17.5	18.397	0.897			82.605
