# Supplementary material for: Transcriptional Regulation of Aflatoxin Biosynthesis and Conidiation in Aspergillus flavus by Wickerhamomyces anomalus WRL-076 for Reduction of Aflatoxin Contamination
Source: Toxins (Basel). 2019 Feb 1;11(2):81. doi: 10.3390/toxins11020081 (PMC6410245; doi:10.3390/toxins11020081)
Supplement: Supplementary file 1 [file toxins-11-00081-s001.zip › toxins-389802-supple-revised version 3/Supplementary Table 3.xlsx]

## Sheet: Supplementary Table 2
Supplementary Table 3. Hemocytometer counts of yeast (WRL-076) and fungal conidia (A. flavus) formed on fungal balls after 2 weeks of incubations.
			Average	Average	Standard Deviation	Standard Deviation
Strain	Spore count (CFU/ml)	Yeast count (CFU/ml)	Spore count (CFU/ml)	Yeast count (CFU/ml)	Spore count (CFU/ml)	Yeast count (CFU/ml)
CA28	0	0	20833.3	0	36084.4	0
CA28	62500	0
CA28	0	0
CA28+WRL-076	0	103125000	0	161875000	0	7.53844e+07
CA28+WRL-076	0	246875000
CA28+WRL-076	0	135625000
CA42	875000	0	708333	0	157288	0
CA42	562500	0
CA42	687500	0
CA42+WRL-076	0	152500000	0	171875000	0	3.57454e+07
CA42+WRL-076	0	150000000
CA42+WRL-076	0	213125000
CA90	12562500	0	1.48542e+07	0	3.70195e+06	0
CA90	12875000	0
CA90	19125000	0
CA90+WRL-076	0	100000000	0	1.93958e+08	0	8.30388e+07
CA90+WRL-076	0	257500000
CA90+WRL-076	0	224375000
M52	12500000	0	1.05833e+07	1.27083e+07	3.5938e+06	2.20115e+07
M52	12812500	38125000
M52	6437500	0
M52+WRL-076	125000	145000000	541667	100000000	360844	3.99414e+07
M52+WRL-076	750000	86250000
M52+WRL-076	750000	68750000
